# Supplementary material for: Conformally Gated Surface Conducting Behaviors of Single-Walled Carbon Nanotube Thin-Film-Transistors
Source: Materials (Basel). 2021 Jun 17;14(12):3361. doi: 10.3390/ma14123361 (PMC8234559; doi:10.3390/ma14123361)
Supplement: Supplementary file 1 [file materials-14-03361-s001.zip]

Archive with 1 entries (1 files):
- materials-1237830-supplementary.pdf
